# Supplementary material for: Oil adsorption does not structurally or functionally alter whale baleen
Source: R Soc Open Sci. 2019 May 22;6(5):182194. doi: 10.1098/rsos.182194 (PMC6549998; doi:10.1098/rsos.182194)
Supplement: Baleen oil data [file rsos182194supp1.xlsx]

## Sheet: weights
11.53		7.09				6.52	7.615	0.856205	1.16794	5.83	7.236	0.805694	1.24117		1.1679	1.1	1.22
10.16		13.46				7.09	8.732	0.811956	1.23159	8.16	11.011	0.741077	1.34939		1.2315	1.05	1.26
11.68		7.49				7.49	9.96	0.752008	1.32977	10.16	12.07	0.841756	1.18799		1.3297	1.08	1.27
13.87		9.5				9.5	12.356	0.768857	1.30063	10.27	13.373	0.767965	1.30214		1.3006	1.11	1.32
8.16		11.38				11.38	12.548	0.906917	1.10264	10.38	14.412	0.720233	1.38844		1.1026	1.16	1.36
10.27		6.52				13.46	18.098	0.743729	1.34458	10.43	14.489	0.719856	1.38917		1.3445	1.07	1.23
12.6								0.806612		11.53	16.091	0.71655	1.39558		1.2411	1.14	1.28
10.38						oil	oil			11.68	16.333	0.715117	1.39837		1.3493	1.12	1.29
10.43						before	after			12.6	17.154	0.734523	1.36143		1.1879	1.08	1.17
5.83							2 days			13.87	17.861	0.776552	1.28774		1.3021	1.05	1.34
												0.753932			1.3884	1.06	1.38
															1.3891	1.09	1.16
															1.3955	1.1	1.19
															1.3983	1.01	1.27
															1.3614	1.05	1.25
															1.2877	1.06	1.33
														avg	1.2986	1.08313	1.27
														sd	0.0869156	0.0368644	0.0636396
															water	oil	oil
																dry	wet

## Sheet: stress strain data
strain	air dried	oil on dried	hydrated	oil on hydr
0.5	4	4	0.1	0.1
1	6	6	0.1	0.1
1.5	8	8	0.1	0.1
2	11	11	0.1	0.1
2.5	12	12	0.1	0.1
3	13	13	0.1	0.1
3.5	13.5	13.4	0.1	0.1
4	14	13.8	0.1	0.1
4.5	14.4	14.1	0.15	0.15
5	14.8	14.4	0.15	0.15
5.5	15.7	14.8	0.15	0.15
6	16.7	16.5	0.15	0.15
6.5	17.3	16.9	0.15	0.15
7	18.1	17.1	0.15	0.15
7.5	18.7	17.8	0.15	0.15
8	19.4	18.3	0.15	0.15
8.5	20	18.9	0.15	0.15
9	20.2	19.1	0.1	0.1
9.5	20.4	19.3	0.15	0.15
10	20.7	19.7	0.15	0.15
10.5	21	20	0.15	0.15
11	21.5	20.5	0.15	0.15
11.5			0.2	0.2
12			0.2	0.2
12.5			0.2	0.2
13			0.2	0.2
13.5			0.2	0.2
14			0.2	0.2
14.5			0.2	0.2
15			0.2	0.2
15.5			0.2	0.2
16			0.2	0.2
16.5			0.2	0.25
17			0.2	0.25
17.5			0.2	0.25
18			0.2	0.25
18.5			0.2	0.3
19			0.2	0.3
19.5			0.2	0.3
20			0.2	0.3
20.5			0.25	0.3
21			0.25	0.3
21.5			0.25	0.3
22			0.25	0.35
22.5			0.25	0.35
23			0.25	0.4
23.5			0.25	0.4
24			0.25	0.45
24.5			0.25	0.45
25			0.25	0.5
25.5			0.25	0.5
26			0.25	0.55
26.5			0.25	0.55
27			0.25	0.6
27.5			0.25	0.6
28			0.3	0.65
28.5			0.3	0.65
29			0.3	0.65
29.5			0.3	0.7
30			0.3	0.7

## Sheet: func expts
flow speed	hydr	hydr SD	oil	oil SD
0.2	1.3	0.4	1.65	0.35
0.4	2.3	0.38	2.7	0.37
0.6	3.7	0.42	4.5	0.39
0.8	5.2	0.42	4.8	0.41
1	6.2	0.4	5.7	0.4
1.2	5.9	0.35	6.35	0.44
1.4	5.8	0.43	5.6	0.42
